# Supplementary material for: Investigation of DHA-Induced Regulation of Redox Homeostasis in Retinal Pigment Epithelium Cells through the Combination of Metabolic Imaging and Molecular Biology
Source: Antioxidants (Basel). 2022 May 28;11(6):1072. doi: 10.3390/antiox11061072 (PMC9219962; doi:10.3390/antiox11061072)
Supplement: Supplementary file 1 [file antioxidants-11-01072-s001.zip]

Archive with 1 entries (1 files):
- antioxidants-1737301-supplementary.pdf
